# Supplementary material for: Effect of Bacterial Amyloid Protein Phenol−Soluble Modulin Alpha 3 on the Aggregation of Amyloid Beta Protein Associated with Alzheimer’s Disease
Source: Biomimetics (Basel). 2023 Oct 1;8(6):459. doi: 10.3390/biomimetics8060459 (PMC10604207; doi:10.3390/biomimetics8060459)
Supplement: Supplementary file 1 [file biomimetics-08-00459-s001.zip]

Archive with 1 entries (1 files):
- biomimetics-2559199-supplementary.pdf
